# Supplementary material for: Ligand-induced activation and G protein coupling of prostaglandin F2α receptor
Source: Nat Commun. 2023 May 9;14:2668. doi: 10.1038/s41467-023-38411-x (PMC10169810; doi:10.1038/s41467-023-38411-x)
Supplement: Supplementary file 4 — Source Data [file 41467_2023_38411_MOESM4_ESM.xls]

## Sheet: Fig.2d
	Figure 2d
		PGF2α		S33A	H81A	Y92A	M115A	S118A	T184A	W185A	F187A	F205A	W262A	F265A	I290A	R291A	T294A	T294S	Q297A	I298A
				-1	-3.2	-1.9	-2	0.3	-2.6	-3.2	-2.8	-1.7	-1.4	-2.8	-2	-2.6	-2.2	-1.2	-1.9	-2.7
				-1.1	-3.7	-2.2	-2.1	0	-2	-3	-2.9	-2.1	-0.9	-2.8	-1.9	-2.4	-2.3	-1.5	-1.8	-2.4
				-0.8	-3.6	-2.2	-1.9	0.2	-2.5	-3.4	-2.4	-2	-1.1	-2.7	-2.7	-2.5	-2	-0.8	-1.8	-2.5
		P values(versus WT)		0.0008	<0.0001	<0.0001	<0.0001	0.189	0.0003	<0.0001	<0.0001	0.0001	0.0019	<0.0001	0.001	<0.0001	<0.0001	0.0052	<0.0001	<0.0001

## Sheet: Fig.3g
	Figure 3g
		S33A	H81A	Y92A	M115A	S118A	S118F	S118N	T184A	W185A	F187A	F205A	W262A	F265A	I290A	R291A	T294A	T294S	Q297A	I298A
	LTPA
		-1.1	-2.5	-1.6	-2.3	-1	-1	-1	-1.9	-2.9	-2.6	-2.3	-1	-2.5	-1.1	-2.2	-2	-1.2	-1.5	-1.8
		-1.2	-2.7	-1.6	-2.7	-1	-0.9	-1.1	-1.4	-2.7	-3.3	-2.1	-0.7	-2.2	-1.3	-1.8	-1.8	-1.1	-1.5	-2.1
		-0.5	-3.6	-2	-2.6	-0.9	-0.8	-1.2	-2.5	-2.9	-2.6	-2.2	-0.6	-2.5	-1	-1.9	-1.9	-0.8	-1.4	-2.1
P values(versus WT)		0.0145	0.001	0.0003	<0.0001	0.0001	0.0004	0.0002	0.0039	<0.0001	0.0003	<0.0001	0.0045	<0.0001	0.0004	0.0001	<0.0001	0.0015	<0.0001	<0.0001
		S33A	H81A	Y92A	M115A	N84A	N84T	S118A	S118F	S118N	T184A	W185A	F187A	F205A	W262A	F265A	I290A	R291A	T294A	T294S	Q297A	I298A
	TFPA
		-1.3	-2.8	-1.9	-2.5	-1.9	0	-1	-1.2	-1.1	-1.8	-2.6	-2.8	-1.1	-0.9	-2	-1.6	-2	-2	-1	-1.7	-2.2
		-1	-2.2	-2.2	-2.7	-1.7	-0.2	-1.2	-1.3	-1.3	-1.8	-2.6	-2.7	-2	-0.8	-2.4	-1.9	-2.3	-2.2	-1.2	-2.3	-1.8
		-1	-3	-2	-2.7	-2.1	-0.3	-0.9	-1	-0.9	-1.9	-3.5	-2.9	-2.2	-1	-2.5	-1.3	-2.2	-1.8	-0.8	-1.8	-2
P values(versus WT)		0.0007	0.0004	<0.0001	<0.0001	0.0001	0.189	0.0006	0.0004	0.001	<0.0001	0.0004	<0.0001	0.0068	0.0004	0.0001	0.0009	<0.0001	0.0001	0.0015	0.0006	0.0001

## Sheet: Fig.S1
Supplementary Fig. S1a
ml	mAU
0	-0.048
0.0333037	0.013
0.0666075	0.06
0.0999112	0.159
0.133215	0.41
0.166519	3.565
0.199822	4.884
0.233126	4.715
0.26643	2.641
0.299734	1.865
0.333037	1.387
0.366341	1.077
0.399645	0.847
0.432949	0.617
0.466252	0.411
0.499556	0.245
0.53286	0.099
0.566164	0.068
0.599467	-0.097
0.632771	-0.174
0.666075	-0.248
0.699379	-0.289
0.732682	-0.331
0.765986	-0.368
0.79929	-0.424
0.832594	-0.457
0.865897	-0.468
0.899201	-0.467
0.932505	-0.507
0.965809	-0.515
0.999112	-0.52
1.03242	-0.489
1.06572	-0.531
1.09902	-0.533
1.13233	-0.563
1.16563	3.073
1.19893	-0.533
1.23224	-0.518
1.26554	-0.67
1.29885	-0.178
1.33215	4.688
1.36545	5.192
1.39876	3.845
1.43206	2.837
1.46536	1.745
1.49867	0.959
1.53197	2.289
1.56528	1.262
1.59858	0.752
1.63188	0.518
1.66519	2.338
1.69849	1.903
1.73179	0.893
1.7651	0.507
1.7984	0.276
1.83171	0.164
1.86501	-0.016
1.89831	-0.156
1.93162	-0.216
1.96492	-0.236
1.99822	-0.102
2.03153	-0.149
2.06483	-0.242
2.09814	0.635
2.13144	1.135
2.16474	2.94
2.19805	1.574
2.23135	0.562
2.26465	0.241
2.29796	0.057
2.33126	-0.112
2.36457	-0.205
2.39787	-0.324
2.43117	-0.369
2.46448	-0.409
2.49778	-0.444
2.53108	-0.434
2.56439	-0.394
2.59769	-0.439
2.631	-0.446
2.6643	-0.469
2.6976	-0.086
2.73091	-0.085
2.76421	-0.342
2.79751	-0.168
2.83082	-0.395
2.86412	-0.48
2.89743	-0.509
2.93073	-0.302
2.96403	0.921
2.99734	-0.043
3.03064	-0.247
3.06394	-0.335
3.09725	-0.391
3.13055	-0.422
3.16386	-0.48
3.19716	-0.526
3.23046	-0.554
3.26377	-0.523
3.29707	-0.583
3.33037	-0.546
3.36368	-0.6
3.39698	-0.574
3.43029	-0.598
3.46359	-0.636
3.49689	-0.663
3.5302	-0.68
3.5635	-0.649
3.5968	-0.657
3.63011	-0.716
3.66341	-0.683
3.69672	-0.719
3.73002	-0.672
3.76332	-0.706
3.79663	-0.713
3.82993	-0.716
3.86323	-0.705
3.89654	-0.732
3.92984	-0.689
3.96315	-0.719
3.99645	-0.717
4.02975	-0.72
4.06306	-0.728
4.09636	-0.722
4.12966	-0.735
4.16297	-0.765
4.19627	-0.745
4.22958	-0.719
4.26288	-0.717
4.29618	-0.749
4.32949	-0.733
4.36279	-0.736
4.39609	-0.757
4.4294	-0.784
4.4627	-0.762
4.49601	-0.766
4.52931	-0.679
4.56261	-0.744
4.59592	-0.768
4.62922	-0.738
4.66252	-0.753
4.69583	-0.779
4.72913	-0.794
4.76244	-0.751
4.79574	-0.753
4.82904	-0.759
4.86235	-0.766
4.89565	-0.784
4.92895	-0.76
4.96226	-0.732
4.99556	-0.768
5.02887	-0.741
5.06217	-0.77
5.09547	-0.773
5.12878	-0.722
5.16208	-0.692
5.19538	-0.765
5.22869	-0.721
5.26199	-0.713
5.2953	-0.638
5.3286	-0.622
5.3619	-0.607
5.39521	-0.579
5.42851	-0.555
5.46181	-0.565
5.49512	-0.57
5.52842	-0.521
5.56173	-0.487
5.59503	-0.58
5.62833	-0.6
5.66164	-0.625
5.69494	-0.613
5.72824	-0.607
5.76155	-0.669
5.79485	-0.651
5.82816	-0.691
5.86146	-0.703
5.89476	-0.699
5.92807	-0.661
5.96137	-0.698
5.99467	-0.699
6.02798	-0.696
6.06128	-0.701
6.09459	-0.718
6.12789	-0.687
6.16119	-0.713
6.1945	-0.692
6.2278	-0.702
6.2611	-0.708
6.29441	-0.682
6.32771	-0.679
6.36102	-0.663
6.39432	-0.665
6.42762	-0.654
6.46093	-0.614
6.49423	-0.622
6.52753	-0.657
6.56084	-0.642
6.59414	-0.617
6.62745	-0.665
6.66075	-0.674
6.69405	-0.674
6.72736	-0.674
6.76066	-0.651
6.79396	-0.662
6.82727	-0.656
6.86057	-0.63
6.89388	-0.656
6.92718	-0.634
6.96048	-0.619
6.99379	-0.644
7.02709	-0.59
7.06039	-0.589
7.0937	-0.59
7.127	-0.561
7.16031	-0.571
7.19361	-0.578
7.22691	-0.571
7.26022	-0.599
7.29352	-0.625
7.32682	-0.598
7.36013	-0.581
7.39343	-0.555
7.42674	-0.495
7.46004	-0.408
7.49334	-0.297
7.52665	-0.139
7.55995	0.085
7.59325	0.407
7.62656	0.843
7.65986	1.441
7.69317	2.339
7.72647	3.596
7.75977	5.487
7.79308	8.331
7.82638	12.401
7.85968	18.522
7.89299	27.249
7.92629	39.318
7.9596	56.066
7.9929	78.809
8.0262	107.727
8.05951	144.192
8.09281	185.945
8.12611	234.333
8.15942	282.406
8.19272	330.324
8.22603	373.399
8.25933	409.776
8.29263	436.314
8.32594	452.975
8.35924	460.221
8.39254	458.685
8.42585	450.755
8.45915	437.137
8.49246	419.235
8.52576	400.398
8.55906	381.225
8.59237	362.731
8.62567	345.789
8.65897	329.354
8.69228	314.478
8.72558	299.752
8.75889	286.092
8.79219	273.732
8.82549	256.965
8.8588	245.672
8.8921	235.148
8.9254	225.691
8.95871	212.719
8.99201	203.776
9.02532	197.333
9.05862	192.014
9.09192	186.96
9.12523	182.155
9.15853	177.287
9.19183	173.155
9.22514	169.399
9.25844	165.876
9.29175	162.655
9.32505	159.777
9.35835	157.363
9.39166	155.363
9.42496	153.224
9.45826	151.695
9.49157	150.503
9.52487	149.413
9.55818	148.222
9.59148	147.278
9.62478	146.508
9.65809	145.663
9.69139	144.884
9.72469	144.261
9.758	143.774
9.7913	143.328
9.82461	142.939
9.85791	142.712
9.89121	142.679
9.92452	142.742
9.95782	142.678
9.99112	142.725
10.0244	142.864
10.0577	142.963
10.091	143.118
10.1243	143.362
10.1576	143.668
10.1909	143.945
10.2243	144.385
10.2576	144.983
10.2909	145.512
10.3242	146.226
10.3575	146.913
10.3908	147.615
10.4241	148.41
10.4574	149.126
10.4907	149.997
10.524	150.907
10.5573	151.75
10.5906	152.791
10.6239	153.828
10.6572	154.969
10.6905	156.177
10.7238	157.37
10.7571	158.654
10.7904	159.93
10.8237	161.258
10.857	162.602
10.8903	164.045
10.9236	165.38
10.9569	166.847
10.9902	168.259
11.0235	169.829
11.0568	171.413
11.0901	173.108
11.1235	174.699
11.1568	176.373
11.1901	178.131
11.2234	179.838
11.2567	181.49
11.29	183.191
11.3233	184.907
11.3566	186.667
11.3899	188.42
11.4232	190.187
11.4565	192.025
11.4898	193.924
11.5231	195.647
11.5564	197.629
11.5897	199.439
11.623	201.318
11.6563	203.128
11.6896	204.97
11.7229	206.882
11.7562	208.719
11.7895	210.558
11.8228	212.45
11.8561	214.307
11.8894	216.332
11.9227	218.248
11.956	220.208
11.9893	222.185
12.0227	223.997
12.056	225.902
12.0893	227.758
12.1226	229.659
12.1559	231.465
12.1892	233.276
12.2225	235.141
12.2558	236.986
12.2891	238.63
12.3224	240.409
12.3557	241.963
12.389	243.595
12.4223	245.098
12.4556	246.603
12.4889	248.133
12.5222	249.581
12.5555	250.891
12.5888	252.578
12.6221	254.106
12.6554	255.907
12.6887	257.699
12.722	259.646
12.7553	261.887
12.7886	264.206
12.8219	266.832
12.8552	269.742
12.8886	272.899
12.9219	276.339
12.9552	280.102
12.9885	283.988
13.0218	288.415
13.0551	292.758
13.0884	297.329
13.1217	301.968
13.155	306.644
13.1883	311.059
13.2216	315.402
13.2549	319.343
13.2882	323.083
13.3215	326.223
13.3548	329.029
13.3881	331.123
13.4214	332.661
13.4547	333.559
13.488	333.611
13.5213	333.234
13.5546	332.041
13.5879	330.124
13.6212	327.92
13.6545	324.961
13.6878	321.606
13.7211	317.969
13.7544	313.617
13.7878	309.399
13.8211	305.843
13.8544	299.946
13.8877	295.775
13.921	290.947
13.9543	291.641
13.9876	288.76
14.0209	284.207
14.0542	280.06
14.0875	276.146
14.1208	272.903
14.1541	270.481
14.1874	268.094
14.2207	266.463
14.254	263.925
14.2873	262.705
14.3206	264.081
14.3539	264.008
14.3872	266.465
14.4205	271.381
14.4538	273.559
14.4871	273.367
14.5204	276.043
14.5537	284.869
14.587	301.635
14.6203	315.307
14.6536	336.502
14.687	357.204
14.7203	379.421
14.7536	405.019
14.7869	432.652
14.8202	461.423
14.8535	490.468
14.8868	520.353
14.9201	549.839
14.9534	579.983
14.9867	606.524
15.02	630.936
15.0533	650.998
15.0866	667.418
15.1199	678.323
15.1532	684.04
15.1865	686.5
15.2198	683.851
15.2531	676.995
15.2864	666.724
15.3197	654.018
15.353	640.01
15.3863	624.546
15.4196	608.609
15.4529	592.566
15.4862	575.133
15.5195	558.651
15.5529	540.704
15.5862	524.298
15.6195	507.506
15.6528	490.609
15.6861	474.091
15.7194	456.724
15.7527	440.623
15.786	425.514
15.8193	410.327
15.8526	395.781
15.8859	381.587
15.9192	367.329
15.9525	354.61
15.9858	340.726
16.0191	327.939
16.0524	314.51
16.0857	301.026
16.119	287.425
16.1523	273.733
16.1856	259.693
16.2189	246.53
16.2522	232.437
16.2855	219.792
16.3188	207.536
16.3521	195.756
16.3854	184.571
16.4187	174.283
16.4521	164.751
16.4854	156.082
16.5187	147.175
16.552	139.055
16.5853	131.925
16.6186	125.452
16.6519	119.715
16.6852	114.148
16.7185	109.35
16.7518	105.231
16.7851	101.312
16.8184	97.614
16.8517	93.836
16.885	90.733
16.9183	87.563
16.9516	84.505
16.9849	81.798
17.0182	79.248
17.0515	77.114
17.0848	74.951
17.1181	73.444
17.1514	71.898
17.1847	70.507
17.218	69.157
17.2513	68.254
17.2846	67.433
17.3179	66.615
17.3513	65.924
17.3846	65.262
17.4179	64.781
17.4512	64.298
17.4845	63.822
17.5178	63.414
17.5511	62.937
17.5844	62.497
17.6177	62.008
17.651	61.396
17.6843	60.647
17.7176	59.91
17.7509	59.095
17.7842	58.147
17.8175	57.211
17.8508	56.251
17.8841	55.233
17.9174	54.172
17.9507	53.109
17.984	51.916
18.0173	50.774
18.0506	49.584
18.0839	48.367
18.1172	47.156
18.1505	45.843
18.1838	44.538
18.2172	43.307
18.2505	41.97
18.2838	40.715
18.3171	39.401
18.3504	38.095
18.3837	36.73
18.417	35.444
18.4503	34.072
18.4836	32.802
18.5169	31.533
18.5502	30.366
18.5835	29.079
18.6168	27.972
18.6501	26.86
18.6834	25.77
18.7167	24.737
18.75	24.083
18.7833	23.173
18.8166	22.089
18.8499	21.146
18.8832	20.621
18.9165	19.854
18.9498	19.06
18.9831	18.333
19.0164	17.573
19.0497	16.998
19.083	16.605
19.1164	16.403
19.1497	16.272
19.183	16.373
19.2163	16.689
19.2496	17.216
19.2829	18.076
19.3162	19.24
19.3495	20.73
19.3828	22.422
19.4161	25.567
19.4494	26.184
19.4827	28.003
19.516	30.174
19.5493	32.231
19.5826	34.687
19.6159	36.903
19.6492	38.026
19.6825	38.277
19.7158	37.936
19.7491	37.213
19.7824	36.037
19.8157	34.659
19.849	33.014
19.8823	31.334
19.9156	29.611
19.9489	27.97
19.9822	26.318
20.0156	24.821
20.0489	23.335
20.0822	22.006
20.1155	20.769
20.1488	19.594
20.1821	18.443
20.2154	17.349
20.2487	16.411
20.282	15.485
20.3153	14.568
20.3486	13.689
20.3819	12.886
20.4152	12.16
20.4485	11.502
20.4818	10.815
20.5151	10.313
20.5484	9.863
20.5817	9.404
20.615	8.997
20.6483	8.574
20.6816	8.071
20.7149	7.508
20.7482	6.893
20.7815	6.254
20.8148	5.653
20.8481	5.261
20.8815	5.202
20.9148	5.31
20.9481	5.548
20.9814	5.78
21.0147	6.055
21.048	6.265
21.0813	6.416
21.1146	6.56
21.1479	6.645
21.1812	6.682
21.2145	6.756
21.2478	6.9
21.2811	7.005
21.3144	7.159
21.3477	7.37
21.381	7.676
21.4143	8.016
21.4476	8.411
21.4809	8.854
21.5142	9.368
21.5475	9.8
21.5808	10.227
21.6141	10.611
21.6474	10.912
21.6807	11.074
21.714	11.029
21.7473	10.854
21.7807	10.68
21.814	10.467
21.8473	10.262
21.8806	10.072
21.9139	9.858
21.9472	9.642
21.9805	9.518
22.0138	9.321
22.0471	9.083
22.0804	8.813
22.1137	8.51
22.147	8.202
22.1803	7.79
22.2136	7.405
22.2469	6.912
22.2802	6.481
22.3135	6.084
22.3468	5.723
22.3801	5.334
22.4134	5.007
22.4467	4.727
22.48	4.503
22.5133	4.381
22.5466	4.288
22.5799	4.244
22.6132	4.181
22.6465	4.207
22.6799	4.185
22.7132	4.272
22.7465	4.315
22.7798	4.317
22.8131	4.309
22.8464	4.264
22.8797	4.187
22.913	4.063
22.9463	3.78
22.9796	3.472
23.0129	3.121
23.0462	2.679
23.0795	2.196
23.1128	1.754
23.1461	1.327
23.1794	0.994
23.2127	0.676
23.246	0.401
23.2793	0.167
23.3126	-0.07
23.3459	-0.243
23.3792	-0.434
23.4125	-0.603
23.4458	-0.734
23.4791	-0.847
23.5124	-1.014
23.5458	-1.145
23.5791	-1.244
23.6124	-1.352
23.6457	-1.449
23.679	-1.522
23.7123	-1.582
23.7456	-1.657
23.7789	-1.734
23.8122	-1.788
23.8455	-1.869
23.8788	-1.884
23.9121	-1.975
23.9454	-1.945
23.9787	-2.008
24.012	-1.965
24.0453	-1.949
24.0786	-1.912
24.1119	-1.97
24.1452	-2.032
24.1785	-2.065
24.2118	-2.107
24.2451	-2.149
24.2784	-2.165
24.3117	-2.184
24.345	-2.225
24.3783	-2.25
24.4116	-2.302
24.445	-2.278
24.4783	-2.305
24.5116	-2.311
24.5449	-2.35
24.5782	-2.328
24.6115	-2.383
24.6448	-2.383
24.6781	-2.418
24.7114	-2.439
24.7447	-2.456
24.778	-2.467
24.8113	-2.472
24.8446	-2.497
24.8779	-2.526
24.9112	-2.565
24.9445	-2.553
24.9778	-2.583
25.0111	-2.573
25.0444	-2.607
25.0777	-2.597
25.111	-2.628
25.1443	-2.63
25.1776	-2.654
25.2109	-2.7
25.2442	-2.712
25.2775	-2.712
25.3108	-2.714
25.3442	-2.752
25.3775	-2.769
25.4108	-2.789
25.4441	-2.813
25.4774	-2.819
25.5107	-2.836
25.544	-2.855
25.5773	-2.883
25.6106	-2.913
25.6439	-2.936
25.6772	-2.929
25.7105	-2.988
25.7438	-2.996
25.7771	-3.004
25.8104	-3.003
25.8437	-3.017
25.877	-3.099
25.9103	-3.087
25.9436	-3.112
25.9769	-3.16
26.0102	-3.12
26.0435	-3.201
26.0768	-3.21
26.1101	-3.241
26.1434	-3.258
26.1767	-3.284
26.2101	-3.327
26.2434	-3.322
26.2767	-3.359
26.31	-3.399
26.3433	-3.409
26.3766	-3.425
26.4099	-3.443
26.4432	-3.476
26.4765	-3.473
26.5098	-3.491
26.5431	-3.505
26.5764	-3.504
26.6097	-3.531
26.643	-3.527
26.6763	-3.53
26.7096	-3.532
26.7429	-3.515
26.7762	-3.513
26.8095	-3.552
26.8428	-3.514
26.8761	-3.499
26.9094	-3.491
26.9427	-3.484
26.976	-3.438
27.0093	-3.423
27.0426	-3.371
27.0759	-3.347
27.1093	-3.287
27.1426	-3.275
27.1759	-3.184
27.2092	-3.163
27.2425	-3.097
27.2758	-3.063
27.3091	-3.038
27.3424	-3.031
27.3757	-2.974
27.409	-2.976
27.4423	-2.948
27.4756	-2.897
27.5089	-2.867
27.5422	-2.852
27.5755	-2.81
27.6088	-2.784
27.6421	-2.759
27.6754	-2.706
27.7087	-2.684
27.742	-2.672
27.7753	-2.649
27.8086	-2.648
27.8419	-2.619
27.8752	-2.61
27.9085	-2.635
27.9418	-2.636
27.9751	-2.626
28.0085	-2.627
28.0418	-2.633
28.0751	-2.642
28.1084	-2.657
28.1417	-2.652
28.175	-2.689
28.2083	-2.719
28.2416	-2.733
28.2749	-2.74
28.3082	-2.775
28.3415	-2.779
28.3748	-2.847
28.4081	-2.869
28.4414	-2.884
28.4747	-2.94
28.508	-2.953
28.5413	-2.967
28.5746	-3.035
28.6079	-3.031
28.6412	-3.057
28.6745	-3.095
28.7078	-3.142
28.7411	-3.154
28.7744	-3.195
28.8077	-3.217
28.841	-3.234
28.8744	-3.27
28.9077	-3.318
28.941	-3.328
28.9743	-3.369
29.0076	-3.391
29.0409	-3.387
29.0742	-3.409
29.1075	-3.447
29.1408	-3.486
29.1741	-3.477
29.2074	-3.496
29.2407	-3.532
29.274	-3.542
29.3073	-3.531
29.3406	-3.545
29.3739	-3.577
29.4072	-3.578
29.4405	-3.617
29.4738	-3.631
29.5071	-3.6
29.5404	-3.659
29.5737	-3.654
29.607	-3.69
29.6403	-3.675
29.6736	-3.698
29.7069	-3.724
29.7402	-3.787
29.7736	-3.75
29.8069	-3.772
29.8402	-3.763
29.8735	-3.793
29.9068	-3.814
29.9401	-3.813
29.9734	-3.84
30.0067	-3.914

## Sheet: Fig.S2
Supplementary Fig. S2a
ml	mAU
0	0
0.03	-0.17
0.06	-0.25
0.09	-0.24
0.13	-0.17
0.16	-0.13
0.19	0.19
0.22	0.09
0.25	0.02
0.28	0.05
0.32	0.16
0.35	0.07
0.38	0.06
0.41	0.1
0.44	0.06
0.47	0.09
0.51	0.11
0.54	0.13
0.57	0.1
0.6	0.13
0.63	0.15
0.66	0.13
0.7	0.12
0.73	0.12
0.76	0.13
0.79	0.17
0.82	0.13
0.85	0.14
0.89	0.14
0.92	0.15
0.95	0.13
0.98	0.16
1.01	0.14
1.04	0.15
1.07	0.15
1.11	0.14
1.14	0.18
1.17	0.16
1.2	0.15
1.23	0.19
1.26	0.19
1.3	0.17
1.33	0.17
1.36	0.15
1.39	0.15
1.42	0.14
1.45	0.16
1.49	0.18
1.52	0.11
1.55	0.14
1.58	0.11
1.61	0.06
1.64	0.06
1.68	0.03
1.71	0.05
1.74	0.05
1.77	0
1.8	0.03
1.83	0.02
1.87	0.01
1.9	0
1.93	0
1.96	0
1.99	0
2.02	0.03
2.05	0.01
2.09	0
2.12	0.01
2.15	0.02
2.18	0.01
2.21	-0.02
2.24	0
2.28	0
2.31	0
2.34	-0.04
2.37	0
2.4	-0.01
2.43	0
2.47	0.02
2.5	-0.02
2.53	-0.01
2.56	-0.03
2.59	-0.06
2.62	-0.04
2.66	-0.03
2.69	-0.03
2.72	-0.03
2.75	-0.03
2.78	-0.07
2.81	-0.07
2.85	-0.02
2.88	-0.03
2.91	-0.03
2.94	-0.04
2.97	-0.07
3	-0.03
3.04	-0.09
3.07	-0.05
3.1	-0.04
3.13	-0.07
3.16	-0.05
3.19	-0.07
3.22	-0.08
3.26	-0.09
3.29	-0.07
3.32	-0.07
3.35	-0.1
3.38	-0.09
3.41	-0.09
3.45	-0.09
3.48	-0.08
3.51	-0.09
3.54	-0.07
3.57	-0.11
3.6	-0.1
3.64	-0.11
3.67	-0.09
3.7	-0.12
3.73	-0.15
3.76	-0.11
3.79	-0.12
3.83	-0.14
3.86	-0.13
3.89	-0.13
3.92	-0.14
3.95	-0.15
3.98	-0.15
4.02	-0.14
4.05	-0.15
4.08	-0.17
4.11	-0.13
4.14	-0.15
4.17	-0.13
4.2	-0.17
4.24	-0.15
4.27	-0.18
4.3	-0.14
4.33	-0.15
4.36	-0.15
4.39	-0.15
4.43	-0.17
4.46	-0.17
4.49	-0.17
4.52	-0.17
4.55	-0.15
4.58	-0.16
4.62	-0.16
4.65	-0.18
4.68	-0.19
4.71	-0.16
4.74	-0.16
4.77	-0.16
4.81	-0.17
4.84	-0.16
4.87	-0.18
4.9	-0.16
4.93	-0.19
4.96	-0.19
5	-0.16
5.03	-0.16
5.06	-0.19
5.09	-0.15
5.12	-0.18
5.15	-0.16
5.18	-0.16
5.22	-0.18
5.25	-0.17
5.28	-0.16
5.31	-0.17
5.34	-0.14
5.37	-0.13
5.41	-0.17
5.44	-0.17
5.47	-0.18
5.5	-0.17
5.53	-0.16
5.56	-0.18
5.6	-0.16
5.63	-0.16
5.66	-0.17
5.69	-0.17
5.72	-0.13
5.75	-0.14
5.79	-0.16
5.82	-0.16
5.85	-0.14
5.88	-0.16
5.91	-0.15
5.94	-0.12
5.98	-0.12
6.01	-0.13
6.04	-0.15
6.07	-0.13
6.1	-0.13
6.13	-0.12
6.16	-0.13
6.2	-0.12
6.23	-0.1
6.26	-0.09
6.29	-0.12
6.32	-0.12
6.35	-0.1
6.39	-0.1
6.42	-0.11
6.45	-0.13
6.48	-0.1
6.51	-0.08
6.54	-0.1
6.58	-0.09
6.61	-0.1
6.64	-0.08
6.67	-0.09
6.7	-0.09
6.73	-0.09
6.77	-0.09
6.8	-0.07
6.83	-0.1
6.86	-0.06
6.89	-0.05
6.92	-0.05
6.96	-0.04
6.99	-0.05
7.02	-0.05
7.05	-0.01
7.08	-0.03
7.11	-0.05
7.14	-0.05
7.18	-0.04
7.21	-0.03
7.24	-0.02
7.27	-0.03
7.3	-0.04
7.33	0
7.37	0
7.4	0.02
7.43	0.06
7.46	0.09
7.49	0.14
7.52	0.22
7.56	0.3
7.59	0.38
7.62	0.52
7.65	0.65
7.68	0.82
7.71	1.06
7.75	1.34
7.78	1.69
7.81	2.08
7.84	2.61
7.87	3.27
7.9	4.08
7.94	5.11
7.97	6.5
8	8.35
8.03	10.82
8.06	14.24
8.09	18.03
8.13	22.38
8.16	27.14
8.19	32.97
8.22	39.75
8.25	47.81
8.28	56.99
8.31	67.47
8.35	79.14
8.38	92.02
8.41	105.15
8.44	118.83
8.47	131.21
8.5	142.73
8.54	152.08
8.57	159.28
8.6	163.87
8.63	166.04
8.66	166.08
8.69	164.09
8.73	160.34
8.76	155.32
8.79	149.69
8.82	143.24
8.85	137.02
8.88	130.42
8.92	124.14
8.95	118.17
8.98	112.77
9.01	107.72
9.04	102.93
9.07	98.68
9.11	94.57
9.14	90.88
9.17	87.49
9.2	84.43
9.23	81.64
9.26	79.22
9.29	77.08
9.33	75.24
9.36	73.51
9.39	72.07
9.42	70.71
9.45	69.63
9.48	68.56
9.52	67.73
9.55	66.92
9.58	66.25
9.61	65.69
9.64	65.11
9.67	64.7
9.71	64.33
9.74	64.07
9.77	63.76
9.8	63.5
9.83	63.38
9.86	63.24
9.9	63.1
9.93	63.03
9.96	63
9.99	62.99
10.02	63
10.05	63.07
10.09	63.23
10.12	63.44
10.15	63.65
10.18	63.86
10.21	64.15
10.24	64.5
10.27	64.92
10.31	65.36
10.34	65.85
10.37	66.32
10.4	66.92
10.43	67.49
10.46	68.18
10.5	68.96
10.53	69.85
10.56	70.67
10.59	71.63
10.62	72.7
10.65	73.76
10.69	74.9
10.72	76.13
10.75	77.55
10.78	78.93
10.81	80.35
10.84	81.89
10.88	83.68
10.91	85.45
10.94	87.37
10.97	89.33
11	91.45
11.03	93.5
11.07	96.01
11.1	98.49
11.13	100.87
11.16	103.59
11.19	106.04
11.22	109.03
11.25	111.82
11.29	114.95
11.32	118.02
11.35	121.34
11.38	124.55
11.41	128.16
11.44	131.6
11.48	135.26
11.51	138.85
11.54	142.77
11.57	146.46
11.6	150.31
11.63	154.11
11.67	158.34
11.7	162.5
11.73	166.76
11.76	170.76
11.79	175.19
11.82	179.52
11.86	183.91
11.89	188.15
11.92	192.62
11.95	196.82
11.98	201.15
12.01	205.3
12.05	210.05
12.08	214.42
12.11	218.93
12.14	223.5
12.17	228.22
12.2	232.66
12.23	237.13
12.27	241.7
12.3	246.32
12.33	251.31
12.36	256
12.39	260.62
12.42	265.29
12.46	270.33
12.49	275.52
12.52	280.24
12.55	285.06
12.58	290.03
12.61	294.91
12.65	299.75
12.68	304.24
12.71	308.99
12.74	313.58
12.77	317.67
12.8	321.84
12.84	326.04
12.87	329.98
12.9	333.71
12.93	337.22
12.96	341.07
12.99	344.31
13.03	347.85
13.06	351.1
13.09	354.62
13.12	358.14
13.15	361.72
13.18	365.54
13.21	369.75
13.25	374.21
13.28	379.04
13.31	383.79
13.34	389.58
13.37	395.52
13.4	402.11
13.44	408.98
13.47	416.58
13.5	424.31
13.53	432.92
13.56	441.46
13.59	451.1
13.63	460.54
13.66	470.5
13.69	479.94
13.72	490.02
13.75	499.97
13.78	509.73
13.82	519.04
13.85	527.69
13.88	536.18
13.91	543.54
13.94	549.49
13.97	554.99
14.01	560.58
14.04	563.74
14.07	565.59
14.1	565.9
14.13	564.86
14.16	562.89
14.2	559.12
14.23	553.83
14.26	547.28
14.29	539.32
14.32	530.77
14.35	520.26
14.38	509.61
14.42	497.99
14.45	485.98
14.48	473.75
14.51	460.45
14.54	447.96
14.57	435.06
14.61	423.09
14.64	411.14
14.67	400.05
14.7	389.91
14.73	380.96
14.76	373.6
14.8	367.76
14.83	363.95
14.86	362.34
14.89	363.23
14.92	367.12
14.95	373.88
14.99	384
15.02	397.64
15.05	414.56
15.08	435.16
15.11	459
15.14	486.39
15.18	516.25
15.21	548.32
15.24	580.68
15.27	615.21
15.3	648.29
15.33	682.03
15.36	711.89
15.4	739.96
15.43	763.75
15.46	784.83
15.49	800.6
15.52	811.36
15.55	816.73
15.59	817.8
15.62	814.44
15.65	805.06
15.68	791.66
15.71	773.82
15.74	753.18
15.78	729.07
15.81	702
15.84	673.7
15.87	643.01
15.9	611.81
15.93	579.13
15.97	547.37
16	515.34
16.03	483.04
16.06	452.4
16.09	422.8
16.12	394.62
16.16	367.37
16.19	321.24
16.22	302.78
16.25	288.66
16.28	287.92
16.31	266.57
16.34	261.48
16.38	247.64
16.41	230.25
16.44	213.36
16.47	197.78
16.5	183.56
16.53	170.97
16.57	158.92
16.6	148.03
16.63	137.76
16.66	129.2
16.69	120.96
16.72	113.96
16.76	107.4
16.79	101.24
16.82	95.83
16.85	91.33
16.88	87.04
16.91	83.39
16.95	80.11
16.98	77.45
17.01	75.01
17.04	73.05
17.07	71.59
17.1	70.71
17.14	70.12
17.17	70.11
17.2	70.9
17.23	72.44
17.26	74.88
17.29	78.26
17.32	82.47
17.36	87.67
17.39	94.09
17.42	101.36
17.45	109.99
17.48	119.35
17.51	129.43
17.55	140
17.58	150.91
17.61	162.09
17.64	172.43
17.67	182.38
17.7	191.22
17.74	199
17.77	205.04
17.8	209.51
17.83	212.07
17.86	212.83
17.89	211.94
17.93	209.31
17.96	205.27
17.99	199.63
18.02	193.3
18.05	185.7
18.08	177.72
18.12	169.17
18.15	160.23
18.18	151.1
18.21	141.93
18.24	132.87
18.27	124.06
18.3	115.36
18.34	107.35
18.37	99.31
18.4	92.08
18.43	85.08
18.46	78.81
18.49	72.8
18.53	67.07
18.56	61.83
18.59	57.14
18.62	52.78
18.65	48.82
18.68	45.12
18.72	41.67
18.75	38.45
18.78	35.71
18.81	33.17
18.84	31
18.87	28.86
18.91	26.77
18.94	24.99
18.97	23.43
19	21.95
19.03	20.54
19.06	19.09
19.1	17.78
19.13	16.64
19.16	15.63
19.19	14.65
19.22	13.73
19.25	13.04
19.29	12.41
19.32	11.96
19.35	11.65
19.38	11.54
19.41	11.68
19.44	12.24
19.47	13.26
19.51	14.76
19.54	16.81
19.57	19.3
19.6	22.24
19.63	25.39
19.66	28.85
19.7	32.12
19.73	35.25
19.76	37.73
19.79	39.76
19.82	41.13
19.85	41.78
19.89	41.69
19.92	40.87
19.95	39.4
19.98	37.5
20.01	35.32
20.04	32.79
20.08	30.24
20.11	27.58
20.14	25.04
20.17	22.64
20.2	20.35
20.23	18.26
20.27	16.27
20.3	14.58
20.33	13.09
20.36	11.72
20.39	10.6
20.42	9.6
20.45	8.81
20.49	8.13
20.52	7.58
20.55	7.06
20.58	6.56
20.61	6.1
20.64	5.58
20.68	5.09
20.71	4.64
20.74	4.22
20.77	3.86
20.8	3.51
20.83	3.35
20.87	3.21
20.9	3.16
20.93	3.16
20.96	3.21
20.99	3.37
21.02	3.54
21.06	3.75
21.09	3.98
21.12	4.29
21.15	4.56
21.18	4.91
21.21	5.26
21.25	5.58
21.28	5.92
21.31	6.3
21.34	6.7
21.37	7.04
21.4	7.31
21.43	6.82
21.47	6.02
21.5	6.46
21.53	7.35
21.56	8.02
21.59	8.39
21.62	8.72
21.66	8.53
21.69	8.42
21.72	8.53
21.75	8.64
21.78	8.72
21.81	8.81
21.85	8.86
21.88	8.82
21.91	8.79
21.94	8.61
21.97	8.54
22	8.4
22.04	8.18
22.07	7.8
22.1	7.33
22.13	6.78
22.16	6.27
22.19	5.79
22.23	5.43
22.26	5.12
22.29	9.09
22.32	7.05
23.55	0.53
23.59	0.54
23.62	0.52
23.65	0.5
23.69	0.49
23.72	0.49
23.75	0.49
23.79	0.47
23.82	0.46
23.85	0.51
23.89	0.47
23.92	0.45
23.95	0.43
23.99	0.46
24.02	0.44
24.05	0.41
24.08	0.41
24.12	0.43
24.15	0.43
24.18	0.42
24.22	0.43
24.25	0.4
24.28	0.42
24.32	0.41
24.35	0.41
24.38	0.37
24.42	0.38
24.45	0.38
24.48	0.39
24.52	0.4
24.55	0.35
24.58	0.37
24.62	0.37
24.65	0.41
24.68	0.37
24.72	0.36
24.75	0.38
24.78	0.37
24.82	0.38
24.85	0.36
24.88	0.37
24.92	0.38
24.95	0.38
24.98	0.4
25.02	0.38
25.05	0.35
25.08	0.41
25.12	0.39
25.15	0.41
25.18	0.54
25.22	0.63
25.25	0.56
25.28	0.49
25.32	0.47
25.35	0.46
25.38	0.45
25.42	0.45
25.45	0.4
25.48	0.42
25.52	0.41
25.55	0.41
25.58	0.43
25.62	0.43
25.65	0.4
25.68	0.39
25.72	0.4
25.75	0.37
25.78	0.4
25.82	0.38
25.85	0.37
25.88	0.37
25.92	0.36
25.95	0.36
25.98	0.27
26.02	0.33
26.05	0.32
26.08	0.28
26.12	0.31
26.15	0.31
26.18	0.26
26.22	0.29
26.25	0.27
26.28	0.25
26.32	0.25
26.35	0.22
26.38	0.23
26.42	0.21
26.45	0.25
26.48	0.23
26.52	0.17
26.55	0.23
26.58	0.16
26.62	0.17
26.65	0.19
26.68	0.17
26.72	0.16
26.75	0.17
26.78	0.13
26.82	0.14
26.85	0.15
26.88	0.12
26.92	0.14
26.95	0.12
26.98	0.1
27.02	0.1
27.05	0.11
27.08	0.08
27.12	0.09
27.15	0.07
27.18	0.06
27.22	0.06
27.25	0.07
27.28	0.04
27.32	0.06
27.35	0.03
27.38	0.08
27.42	0.05
27.45	0.05
27.48	0.04
27.52	0.04
27.55	0.04
27.58	0.02
27.62	0.01
27.65	0.01
27.68	0.02
27.72	0.01
27.75	0.03
27.78	0.03
27.82	-0.01
27.85	-0.02
27.88	0.05
27.92	-0.01
27.95	-0.01
27.98	-0.02
28.02	0
28.05	0.01
28.08	-0.02
28.12	-0.03
28.15	-0.01
28.18	-0.02
28.22	-0.04
28.25	-0.04
28.28	-0.04
28.32	-0.01
28.35	-0.02
28.38	0.01
28.42	-0.02
28.45	-0.01
28.48	-0.06
28.52	-0.03
28.55	-0.04
28.58	-0.02
28.62	-0.04
28.65	-0.05
28.68	-0.05
28.72	-0.08
28.75	-0.01
28.78	-0.03
28.82	-0.04
28.85	-0.03
28.88	-0.04
28.92	-0.04
28.95	-0.03
28.98	-0.06
29.02	-0.05
29.05	-0.04
29.08	-0.05
29.12	-0.03
29.15	-0.03
29.18	-0.04
29.22	-0.04
29.25	-0.05
29.28	-0.01
29.32	-0.04
29.35	-0.04
29.38	-0.04
29.41	-0.05
29.45	-0.08
29.48	-0.03
29.51	-0.05
29.55	-0.08
29.58	-0.07
29.61	-0.06
29.65	-0.04
29.68	-0.03
29.71	-0.06
29.75	-0.05
29.78	-0.05
29.81	-0.03
29.85	-0.06
29.88	-0.05
29.91	-0.02
29.95	-0.07
29.98	-0.03

## Sheet: Fig.S3
Supplementary Fig. S3a
ml	mAU
0	-0.06
0.03	-0.11
0.06	-0.16
0.09	-0.17
0.12	-0.19
0.15	-0.2
0.18	-0.26
0.21	-0.31
0.24	-0.35
0.27	-0.42
0.3	-0.47
0.33	-0.47
0.36	-0.54
0.39	-0.58
0.42	-0.6
0.45	-0.63
0.48	-0.68
0.51	-0.71
0.54	-0.75
0.57	-0.76
0.6	-0.81
0.63	-0.8
0.66	-0.84
0.69	-0.84
0.72	-0.84
0.75	-0.9
0.78	-0.91
0.81	-0.93
0.84	-0.92
0.87	-0.95
0.9	-0.93
0.93	-0.93
0.96	-0.95
0.99	-0.97
1.02	-1.01
1.05	-1.04
1.08	-1.02
1.11	-1.06
1.14	-1.04
1.17	-1.05
1.2	-1.06
1.23	-1.09
1.26	-1.1
1.29	-1.09
1.32	-1.09
1.35	-1.12
1.38	-1.13
1.41	-1.14
1.44	-1.13
1.47	-1.14
1.5	-1.15
1.53	-1.14
1.56	-1.16
1.59	-1.18
1.62	-1.17
1.65	-1.18
1.68	-1.17
1.71	-1.2
1.74	-1.2
1.77	-1.19
1.8	-1.19
1.83	-1.2
1.86	-1.22
1.89	-1.22
1.92	-1.22
1.95	-1.23
1.98	-1.24
2.01	-1.23
2.04	-1.25
2.07	-1.26
2.1	-1.25
2.13	-1.27
2.16	-1.27
2.19	-1.28
2.22	-1.27
2.25	-1.27
2.28	-1.29
2.31	-1.26
2.34	-1.27
2.37	-1.28
2.4	-1.29
2.43	-1.29
2.46	-1.28
2.49	-1.27
2.52	-1.29
2.55	-1.29
2.58	-1.3
2.61	-1.3
2.64	-1.31
2.67	-1.29
2.7	-1.28
2.73	-1.3
2.76	-1.31
2.79	-1.3
2.82	-1.31
2.85	-1.31
2.88	-1.3
2.91	-1.32
2.94	-1.3
2.97	-1.3
3	-1.29
3.03	-1.3
3.06	-1.32
3.09	-1.31
3.12	-1.31
3.15	-1.29
3.18	-1.3
3.21	-1.29
3.24	-1.31
3.27	-1.29
3.3	-1.29
3.33	-1.29
3.36	-1.31
3.39	-1.28
3.42	-1.3
3.45	-1.31
3.48	-1.29
3.51	-1.29
3.54	-1.31
3.57	-1.3
3.6	-1.27
3.63	-1.29
3.66	-1.3
3.69	-1.29
3.72	-1.29
3.75	-1.29
3.78	-1.31
3.81	-1.27
3.84	-1.3
3.87	-1.3
3.9	-1.27
3.93	-1.3
3.96	-1.29
3.99	-1.27
4.02	-1.26
4.05	-1.29
4.08	-1.29
4.11	-1.27
4.14	-1.27
4.17	-1.29
4.2	-1.29
4.23	-1.28
4.26	-1.26
4.29	-1.29
4.32	-1.26
4.35	-1.27
4.38	-1.28
4.41	-1.26
4.44	-1.27
4.47	-1.26
4.5	-1.28
4.53	-1.28
4.56	-1.26
4.59	-1.25
4.62	-1.25
4.65	-1.25
4.68	-1.23
4.71	-1.23
4.74	-1.22
4.77	-1.21
4.8	-1.22
4.83	-1.21
4.86	-1.21
4.89	-1.21
4.92	-1.19
4.95	-1.2
4.98	-1.18
5.01	-1.18
5.04	-1.18
5.07	-1.15
5.1	-1.14
5.13	-1.16
5.16	-1.15
5.19	-1.13
5.22	-1.13
5.25	-1.14
5.28	-1.12
5.31	-1.14
5.34	-1.15
5.37	-1.13
5.4	-1.12
5.43	-1.12
5.46	-1.11
5.49	-1.12
5.52	-1.12
5.55	-1.1
5.58	-1.09
5.61	-1.11
5.64	-1.11
5.67	-1.09
5.7	-1.08
5.73	-1.09
5.76	-1.09
5.79	-1.1
5.82	-1.06
5.85	-1.09
5.88	-1.08
5.91	-1.08
5.94	-1.1
5.97	-1.1
6	-1.08
6.03	-1.1
6.06	-1.07
6.09	-1.06
6.12	-1.08
6.15	-1.07
6.18	-1.1
6.21	-1.08
6.24	-1.09
6.27	-1.06
6.3	-1.04
6.33	-1.01
6.36	-0.88
6.39	-0.85
6.42	-0.87
6.45	-0.88
6.48	-0.89
6.51	-0.92
6.54	-0.92
6.57	-0.93
6.6	-0.93
6.63	-0.96
6.66	-0.96
6.69	-0.98
6.72	-0.98
6.75	-0.97
6.78	-0.96
6.81	-0.96
6.84	-0.95
6.87	-0.9
6.9	-0.89
6.93	-0.86
6.96	-0.87
6.99	-0.88
7.02	-0.9
7.05	-0.92
7.08	-0.95
7.11	-0.98
7.14	-1.04
7.17	-1.04
7.2	-1.05
7.23	-1.1
7.26	-1.09
7.29	-1.11
7.32	-1.1
7.35	-1.11
7.38	-1.09
7.41	-1.08
7.44	-1.06
7.47	-1.04
7.5	-1.01
7.52	-0.95
7.55	-0.9
7.58	-0.8
7.61	-0.71
7.64	-0.6
7.67	-0.44
7.7	-0.27
7.73	0.04
7.76	0.38
7.79	0.8
7.82	1.38
7.85	2.16
7.88	3.18
7.91	4.63
7.94	6.55
7.97	9.34
8	13.03
8.03	17.84
8.06	23.77
8.09	31.73
8.12	41.05
8.15	53
8.18	66.5
8.21	82.54
8.24	99.28
8.27	115.66
8.3	132.12
8.33	147.05
8.36	161.09
8.39	171.31
8.42	178.82
8.45	182.51
8.48	184.07
8.51	183.01
8.54	180.2
8.57	175.85
8.6	170.83
8.63	165.37
8.66	160.51
8.69	155.59
8.72	151.16
8.75	146.43
8.78	141.68
8.81	136.85
8.84	132.31
8.87	127.99
8.9	123.94
8.93	119.96
8.96	116.21
8.99	112.89
9.02	109.85
9.05	107.22
9.08	104.58
9.11	102.04
9.14	99.61
9.17	97.38
9.2	95.31
9.23	93.47
9.26	91.64
9.29	89.99
9.32	88.52
9.35	87.21
9.38	86.05
9.41	84.99
9.44	83.97
9.47	83.1
9.5	82.36
9.53	81.7
9.56	81.19
9.59	80.61
9.62	80.13
9.65	79.66
9.68	79.35
9.71	79.15
9.74	79.05
9.77	78.91
9.8	78.84
9.83	78.88
9.86	79.06
9.89	79.29
9.92	79.6
9.95	79.84
9.98	80.14
10.01	80.53
10.04	81.04
10.07	81.6
10.1	82.19
10.13	82.69
10.16	83.25
10.19	83.92
10.22	84.75
10.25	85.64
10.28	86.47
10.31	87.24
10.34	88.11
10.37	89.09
10.4	90.18
10.43	91.27
10.46	92.29
10.49	93.34
10.52	94.49
10.55	95.77
10.58	97.17
10.61	98.6
10.64	99.79
10.67	101.1
10.7	102.55
10.73	104.15
10.76	105.83
10.79	107.44
10.82	108.72
10.85	110.37
10.88	112.11
10.91	114.02
10.94	115.95
10.97	117.53
11	119.31
11.03	121.21
11.06	123.25
11.09	125.42
11.12	127.62
11.15	129.38
11.18	131.33
11.21	133.48
11.24	135.81
11.27	138.24
11.3	140.54
11.33	142.45
11.36	144.62
11.39	147.16
11.42	149.75
11.45	152.39
11.48	154.68
11.51	157.02
11.54	159.39
11.57	162.03
11.6	164.71
11.63	167.62
11.66	169.82
11.69	172.41
11.72	174.91
11.75	177.86
11.78	180.91
11.81	183.8
11.84	186.23
11.87	188.91
11.9	191.91
11.93	194.85
11.96	198.16
11.99	200.63
12.02	203.29
12.05	206.24
12.08	209.43
12.11	212.8
12.14	216.03
12.17	219.02
12.2	221.97
12.23	225.34
12.26	228.69
12.29	232.29
12.32	235.69
12.35	238.19
12.38	241.29
12.41	244.53
12.44	248.32
12.47	251.71
12.5	254.35
12.53	257.06
12.56	260.2
12.59	263.58
12.62	267.1
12.65	270.52
12.68	272.79
12.71	275.5
12.74	278.38
12.77	281.46
12.8	284.68
12.83	287.4
12.86	289.87
12.89	292.49
12.92	295.73
12.95	299.62
12.98	303.62
13.01	306.86
13.04	310.18
13.07	314.2
13.1	318.87
13.13	324.3
13.16	329.28
13.19	333.78
13.22	338.97
13.25	344.95
13.28	351.48
13.31	358.67
13.34	366.01
13.37	372.25
13.4	379.69
13.43	387.43
13.46	395.73
13.49	404.33
13.52	411.54
13.55	417.58
13.58	424.49
13.61	431.61
13.64	439.01
13.67	445.18
13.7	449.22
13.73	453.13
13.76	457.76
13.79	461.49
13.82	464.74
13.85	466.36
13.88	466.09
13.91	465.13
13.94	464.27
13.97	462.79
14	460.58
14.03	456.71
14.06	452.35
14.09	447.91
14.12	443.64
14.15	439.4
14.18	434.15
14.21	427.74
14.24	421.67
14.27	415.6
14.3	410.19
14.33	404.72
14.36	399.12
14.39	393.79
14.42	389.51
14.45	386.2
14.48	384
14.51	382.57
14.54	381.99
14.57	382.5
14.6	384.72
14.63	388.86
14.66	395.63
14.69	403.61
14.72	413.67
14.75	426.01
14.78	442.31
14.81	461.46
14.84	483.55
14.87	508.13
14.9	533.94
14.93	564.64
14.96	595.98
14.99	631.17
15.02	665.63
15.05	700.9
15.08	733.33
15.11	765.28
15.14	795.87
15.17	826.85
15.2	852.97
15.23	873.27
15.26	888.87
15.29	902.26
15.32	912.24
15.35	917.75
15.38	916.39
15.41	908.02
15.44	896.16
15.47	880.56
15.5	861.4
15.53	864.08
15.56	804.87
15.59	754.34
15.62	722.91
15.65	705.76
15.68	679.48
15.71	678.31
15.74	663.83
15.77	645.37
15.8	624.42
15.83	603.22
15.86	583
15.89	563.03
15.92	545.05
15.95	527
15.98	511.95
16.01	496.14
16.04	482.47
16.07	467.79
16.1	454.63
16.13	440.73
16.16	427.22
16.19	413.32
16.22	399.74
16.25	387.27
16.28	373.8
16.31	362.61
16.34	351.71
16.37	342.13
16.4	330.8
16.43	321.33
16.46	311.06
16.49	300.75
16.52	289.87
16.55	279.35
16.58	269.35
16.61	259.12
16.64	249.66
16.67	239.9
16.7	232.09
16.73	224.08
16.76	216.83
16.79	209.92
16.82	203.06
16.85	196.59
16.88	190.35
16.91	184.06
16.94	177.27
16.97	171.28
17	165.36
17.03	159.41
17.06	153.53
17.09	148.22
17.12	143.16
17.15	138.1
17.18	133.15
17.21	128.24
17.24	123.78
17.27	118.96
17.3	114.19
17.33	109.61
17.36	105.23
17.39	100.98
17.42	96.71
17.45	92.81
17.48	89.05
17.51	85.59
17.54	82.09
17.57	78.83
17.6	75.8
17.63	72.78
17.66	69.94
17.69	67.19
17.72	64.86
17.75	62.11
17.78	59.9
17.81	57.67
17.84	55.74
17.87	56.03
17.9	53.94
17.93	51.57
17.96	49.63
17.99	47.85
18.02	46.36
18.05	44.89
18.08	43.46
18.11	42.15
18.14	40.92
18.17	39.73
18.2	38.5
18.23	37.37
18.26	36.26
18.29	35.22
18.32	34.14
18.35	33.14
18.38	32.09
18.41	31.14
18.44	30.16
18.47	29.25
18.5	28.29
18.53	27.45
18.56	26.57
18.59	25.77
18.62	24.99
18.65	24.2
18.68	23.5
18.71	22.86
18.74	22.25
18.77	21.62
18.8	21.07
18.83	20.51
18.86	19.97
18.89	19.44
18.92	19
18.95	18.61
18.98	18.24
19.01	17.96
19.04	17.71
19.07	17.62
19.1	17.65
19.13	17.83
19.16	18.15
19.19	18.68
19.22	19.5
19.25	20.55
19.28	21.97
19.31	23.75
19.34	25.77
19.37	28.21
19.4	30.89
19.43	33.91
19.46	36.87
19.49	40.08
19.52	43.12
19.55	46.15
19.58	48.73
19.61	50.95
19.64	52.8
19.67	54.04
19.7	54.73
19.73	54.87
19.76	54.41
19.79	53.43
19.82	51.92
19.85	50.1
19.88	47.93
19.91	45.51
19.94	42.91
19.97	40.3
20	37.77
20.03	35.27
20.06	32.83
20.09	30.62
20.12	28.74
20.15	26.97
20.18	25.4
20.21	23.99
20.24	22.84
20.27	21.85
20.3	20.85
20.33	20.03
20.36	19.22
20.39	18.37
20.42	17.42
20.45	16.53
20.48	15.9
20.51	15.59
20.54	15.53
20.57	15.72
20.6	16.07
20.63	16.45
20.66	16.74
20.69	16.96
20.72	16.94
20.75	16.71
20.78	16.36
20.81	15.9
20.84	15.41
20.87	14.98
20.9	14.52
20.93	14.08
20.96	13.6
20.99	13.19
21.02	12.7
21.05	12.29
21.08	11.89
21.11	11.55
21.14	11.22
21.17	10.96
21.2	10.74
21.23	10.52
21.26	10.36
21.29	10.19
21.32	10.05
21.35	9.92
21.38	9.8
21.41	9.63
21.44	9.51
21.47	9.36
21.5	9.25
21.53	9.11
21.56	9.01
21.59	8.88
21.62	8.77
21.65	8.68
21.68	8.55
21.71	8.49
21.74	8.4
21.77	8.33
21.8	8.26
21.83	8.23
21.86	8.18
21.89	8.16
21.92	8.17
21.95	8.16
21.98	8.17
22.01	8.2
22.04	8.21
22.07	8.23
22.1	8.29
22.13	8.34
22.16	8.39
22.19	8.43
22.22	8.5
22.25	8.53
22.28	8.57
22.31	8.6
22.34	8.6
22.37	8.65
22.4	8.65
22.43	8.64
22.46	8.62
22.49	8.6
22.52	8.56
22.54	8.48
22.57	8.4
22.6	8.32
22.63	8.17
22.66	8.04
22.69	7.88
22.72	7.68
22.75	7.47
22.78	7.21
22.81	6.92
22.84	6.58
22.87	6.23
22.9	5.89
22.93	5.58
22.96	5.26
22.99	4.99
23.02	4.75
23.05	4.58
23.08	4.5
23.11	4.38
23.14	4.21
23.17	3.97
23.2	3.77
23.23	3.56
23.26	3.39
23.29	3.23
23.32	3.08
23.35	2.94
23.38	2.76
23.41	2.63
23.44	2.46
23.47	2.32
23.5	2.17
23.53	2.03
23.56	1.86
23.59	1.73
23.62	1.59
23.65	1.46
23.68	1.29
23.71	1.18
23.74	1.06
23.77	0.94
23.8	0.85
23.83	0.75
23.86	0.7
23.89	0.66
23.92	0.7
23.95	0.91
23.98	1.41
24.01	1.73
24.04	1.86
24.07	1.89
24.1	1.86
24.13	1.85
24.16	1.83
24.19	1.76
24.22	1.72
24.25	1.67
24.28	1.62
24.31	1.58
24.34	1.56
24.37	1.55
24.4	1.55
24.43	1.54
24.46	1.51
24.49	1.48
24.52	1.47
24.55	1.44
24.58	1.44
24.61	1.42
24.64	1.4
24.67	1.4
24.7	1.38
24.73	1.36
24.76	1.32
24.79	1.34
24.82	1.32
24.85	1.31
24.88	1.07
24.91	1.16
24.94	1.2
24.97	1.2
25	1.16
25.03	1.16
25.06	1.27
25.09	1.3
25.12	1.29
25.15	1.26
25.18	1.23
25.21	1.24
25.24	1.22
25.27	1.18
25.3	1.15
25.33	1.14
25.36	1.13
25.39	1.1
25.42	1.09
25.45	1.07
25.48	1.07
25.51	1.06
25.54	1.05
25.57	1.04
25.6	1.03
25.63	0.98
25.66	1.01
25.69	0.96
25.72	0.96
25.75	0.95
25.78	0.95
25.81	0.92
25.84	0.93
25.87	0.91
25.9	0.89
25.93	0.89
25.96	0.88
25.99	0.87
26.02	0.86
26.05	0.83
26.08	0.82
26.11	0.82
26.14	0.81
26.17	0.77
26.2	0.81
26.23	0.79
26.26	0.79
26.29	0.74
26.32	0.74
26.35	0.76
26.38	0.72
26.41	0.72
26.44	0.7
26.47	0.68
26.5	0.72
26.53	0.68
26.56	0.66
26.59	0.65
26.62	0.66
26.65	0.65
26.68	0.66
26.71	0.63
26.74	0.63
26.77	0.62
26.8	0.62
26.83	0.6
26.86	0.61
26.89	0.57
26.92	0.6
26.95	0.56
26.98	0.57
27.01	0.55
27.04	0.55
27.07	0.53
27.1	0.55
27.13	0.51
27.16	0.52
27.19	0.53
27.22	0.5
27.25	0.47
27.28	0.5
27.31	0.5
27.34	0.48
27.37	0.46
27.4	0.46
27.43	0.48
27.46	0.45
27.49	0.46
27.52	0.42
27.55	0.43
27.58	0.42
27.61	0.43
27.64	0.38
27.67	0.39
27.7	0.36
27.73	0.37
27.76	0.38
27.79	0.36
27.82	0.35
27.85	0.35
27.88	0.36
27.91	0.35
27.94	0.36
27.97	0.32
28	0.32
28.03	0.3
28.06	0.3
28.09	0.32
28.12	0.28
28.15	0.27
28.18	0.29
28.21	0.29
28.24	0.26
28.27	0.27
28.3	0.25
28.33	0.25
28.36	0.25
28.39	0.27
28.42	0.23
28.45	0.22
28.48	0.21
28.51	0.24
28.54	0.21
28.57	0.2
28.6	0.22
28.63	0.21
28.66	0.2
28.69	0.22
28.72	0.18
28.75	0.18
28.78	0.19
28.81	0.2
28.84	0.17
28.87	0.19
28.9	0.18
28.93	0.17
28.96	0.15
28.99	0.15

## Sheet: Fig.S5
	Supplementary Fig. 5a
				WT			S33A			H81A			Y92A			M115A			S118A			S118F			S118N			T184A			W185A			F187A			F205A			W262A			F265A			L290A			R291A
		log[PGF2α]
		-5	97.3016	100.889	101.794	98.7455	100.691	97.2727	100.4	92.9231	99.4462	98.383	87.2979	112.426	92.541	96.3443	100.984	105.176	96.8971	98.4265	100.552	97.9851	101.896	101.746	98.0448	102.493	97.6415	99.2642	101.585	99.4706	104.324	97.0882	83.775	86.325	88.35	96.6875	91.3958	95.3958	72.4857	65.6571	72.4286	115.636	83.5758	102.152	102.028	99.1389	100.306	105.343	93.7429
		-6	92.746	98.6667	93.9365	99.0364	96.3636	97.0364	70.3846	70.2615	71.4154	84.3617	76.0426	77.0213	87.8361	88.0984	76.8852	95.5294	93.7353	94.6029	99.3433	97	101.522	88.9701	96.9851	94.5373	83.6981	82.6038	83.0943	69.2353	62.5588	66.2353	63.05	70.5	63.8	88	83.5	94.8542	73.1714	58.4571	66.5429	84.0606	80.9091	81.1818	87.9167	75.8056	78.1667	98.6	90.2
		-7	95.127	98.4603	96.3968	90.3091	96.4727	90.8	50.5231	54.7231	53.9385	66.8085	74.5745	72.9362	75.8033	82.5738	82.6721	90.2353	90.3529	102.074	94.597	97.4478	98.2985	85.8209	96.403	98.403	78.4906	80.2642	76	50.8235	34.8529	55.4118	51.175	52.25	54.7	89.6042	77.0833	92.1875	77.2571	74.3429	74.9143	68.4848	68.9697	72.697	69.8889	75.8611	72.5278	74.9429	81.2571
		-8	91.3016	99.4444	87.4762	90	82.5455	83.2727	42.3692	45.3846	40.1385	35.7447	39.8511	42.8511	57.2623	62.0164	62.7869	87.5294	94.6324	86.6471	87.5373	92.3881	94.5224	91.4478	88.194	82.1343	53.8113	44.2264	40.5849	30.6176	23.7353	28.7353	35.475	37.75	34.25	58.4792	60.2083	55.0417	60.5714	55.6286	56.5143	36.303	40.3939	41.1818	36.9444	46.3056	38.2778	39.5429	32.9429
		-9	76.3333	86.1429	80.4444	62.5273	64.3091	64.8	41.3385	47.1077	42.2923	30.9149	39.7447	27.9787	47.4426	52.6557	54.3443	84.1176	86.1618	79.9853	80.6119	82.3433	83.9701	80.6716	83.9701	81.3582	39.8491	41.1698	36.0566	10.0882	22.8529	29.4412	43.45	45.5	43.075	44.875	51.7292	47.7083	33.1429	35.7143	34.7714	37.3636	49.3333	32.8182	45.2778	59.7222	41.8611	19.2	31
		-10	60.5238	72.7143	62.7619	43.5818	50.9273	38.4	38.9231	44.8462	44.9538	17.8936	22.766	6.70213	41.5902	48.9508	49.1311	65.5441	70.5	61.0735	64.0299	64.6418	72.597	58.3731	63.0448	61.6418	46.8491	32.7925	37.0566	21.6471	18.0882	22.0294	43.925	44.25	43.15	41.4167	49.2083	34.625	7.17143	15.5143	14.2571	37	37.5758	42.5758	31.7778	43.4167	40.8889	22.2857	28.3714
		-11	49.5238	56.9206	52.0635	39.3273	38.7273	39.6909	38.2923	39.8308	33.6769	21.1489	30.0426	34.3191	45.7377	44.7049	57.2951	52.6912	54.4706	54.4559	53.0896	48.4179	60.6418	54.2239	52.1343	52.1493	30.4151	43.3208	39.2075	33.6765	8.5	34.6471	45.45	50.225	54.05	50.4583	54.2917	46.625	27.4857	26.5429	28.4	42.5455	52.4242	47.0606	45.3333	54.8611	58.7222	19.6286	29.4857
		-14	42.8095	48.6667	43.4286	41.3636	38.4909	39.8545	40.4923	35.6923	36.3692	22.0426	30.8511	24.0426	47.9672	47.1148	51.5082	46.7206	48.5588	50.7206	42.5075	54.0448	56.8209	42.1343	46.791	47.4478	27.4906	33.1132	35.6792	22.3235	10.6471	29.0588	45.075	37.95	48.95	48.9375	46.8958	47.8542	19.1429	21.0857	23.6857	37.697	44.8788	46.7879	30.6944	54.8056	51.7222	26.6571	30.7429
	Supplementary Fig. 5b
		log[LTPA]		WT			S33A			H81A			Y92A			M115A			S118A			S118F			S118N			T184A			W185A			F187A			F205A			W262A			F265A			L290A			R291A
		-4																															98.8182	97.9697	103.606
		-5	106.976	100.31	103.405	101.397	98.9412	101.088	100.333	97.4314	101.137	96.9048	101.952	100.413	96.0781	99.2187	105.312	90.8	93.9833	98.3667	99.7333	100.133	103.217	96.3333	97.5833	102.517	100.617	95.6833	103.617	93.5625	101.854	103.708	84.7576	95.3182	94.8636	99.92	97.88	99.2	68.6176	70.7059	78.7059	103.511	96.8667	100.489	111.456	84.5396	103.747	104.675	94.525
		-6	99.4762	90.9048	91.0238	92.6324	96.25	91.4412	84.5686	86.3137	80.8824	96.5397	87.4603	90.7937	85.6875	82.1094	84.1562	92.5333	94.45	96.4833	96.1667	93.9167	91.3167	96.15	91.6833	93.4167	94.55	91.5167	95.8	87.8125	81.0625	76.625	79.1515	80.0152	76.8636	87.22	90.84	92.54	61.0294	54.2941	69.9412	92.1111	80.8	85.9778	87.8801	94.0899	92.6767	98.775	91.425
		-7	97.7857	93.4048	96.6905	87.7794	87.7353	89.2794	60.1765	59.8431	59.8431	82.1746	81.8413	83.0952	73.9688	77.7188	74.8438	89.8667	86.65	94.3	88.2833	90.6167	91.3833	89.6833	90.75	92.2	85.4833	86.3833	88.1333	52.0417	54.25	67.0833	57.4697	55.4697	59.197	76.02	82.14	85.88	55.6765	64.7647	67.6471	71.1333	74.2667	81.9333	89.2077	96.5739	105.61	78.075	83.6
		-8	92.5476	82.619	86	72.7794	72.7353	76.5441	45.9412	36.1765	40.5686	54.381	55.873	48.9524	55.1562	54.1562	52.3906	78.7833	81.5167	83.4	74.5167	80.6167	70.8667	72.8667	77.75	73.25	62.5333	70.5	61.5	30.625	33.4583	37.3333	40.8788	45.0303	43.6212	54.04	53.4	60.02	57.2059	49.0294	57.8235	46.6444	53.4	54.5778	67.4518	74.4754	60.1927	47.1	41.325
		-9	82.9048	78.2381	70.0714	63.4559	61.6029	54.8088	37.3137	38.549	38.9804	38	44.7937	27	54.25	48.5	44.2812	46.3333	50.35	56.45	57.5167	60.8667	52.1167	47.2333	55.0167	44.35	34.0667	49.9	43.5167	28.2083	39.0417	32.75	40.5758	40.3636	35.0606	38.36	52.92	42.4	32.2941	32.9412	24.2059	44.0667	34.1111	46.9333	43.0835	44.7323	40.5782	29.3	39.625
		-10	64.1429	63.5238	59.9048	46.4559	48.6765	49.1912	26.9412	42.8824	46.9608	29.0476	40.3968	27.7302	43.5156	50.8281	50.6094	39.5333	46.5667	42.5	46.8667	47.35	46.9333	42.4	49.8167	49.0167	33.05	37.7333	36.2333	26.375	40.25	32.9583	40.5606	36.1212	44.0758	40.96	46.92	43.32	17.5294	8.35294	14.2941	33	37.7333	47.9556	44.9251	57.773	47.6231	32	37.325
		-11	58.9286	47.7857	48.0714	44.2794	45.0441	46.6471	41.8431	40.2745	43.4314	25.4603	38.6508	34.1429	50	53.6094	43.6719	41.9	41.2667	45.0667	40.2833	38.4167	41.4167	44.0667	36.2	42.6667	33.7	35.0667	42.3333	17.375	44.0833	38.2292	41.8939	43.6515	39.8182	38.08	42.3	43.84	9.20588	11.6765	18.3824	28.8	41.5778	49.1556	49.1863	45.1392	41.7559	29.675	38.3
		-14	53	44.7619	39.7619	38.0147	46.5735	42.6324	41.4314	45.0784	48.098	28.5714	38.1111	25.381	34.4687	45.7969	46.9531	47.4667	45.0167	51.45	39.2333	40.6	47.3167	46.45	45.5667	47.7167	37.3333	35.85	36.85	25.3958	21.2292	43.1667	34.0758	42.1212	30.5909	40.22	42.12	41.64	13.8824	13.8235	6.11765	44.5333	47.4889	31.5556	57.1306	41.9486	50.7495	35.825	39.4
	Supplementary Fig. 5c
		log[TFPA]		WT			S33A			H81A			N84A			N84T			Y92A			M115A			S118A			S118F			S118N			T184			W185A			F187A			F205A			W262A			F265A
		-6	100.052	99.3976	100.637	96.3704	102.741	99.7037	96.3273	100.636	103.691	87.7453	92.117	98.8812	96.1274	94.389	100.775	97.2963	100.981	102.13	93.5652	94.9275	98.4493	88.5198	91.6179	96.506	94.8021	94.716	99.4836	99.6902	90.6713	91.6695	99.7872	100.404	98.6383	98.9744	97.5385	100.487	96.6567	98.597	101.224	99.4245	92.7338	107.89	67.2182	68.3213	72.9017	102.686	97.0743
		-7	94.6299	95.8003	88.8468	110.617	103.605	91.679	77.7455	86	88.5636	86.179	80.4131	93.5456	96.2823	90.4303	95.043	95.0926	89	90.8889	81.5072	81.5652	79.1884	94.148	95.6282	97.6936	94.8193	91.2392	93.2702	92.3924	88.0379	91.8761	91.7234	87.6383	79.9149	88	82.641	78.3846	91.3433	127.836	81.6866	90.6235	104.82	100.887	60.4077	67.7698	60.6954	88.1295	82.0863
		-8	93.6661	96.6093	89.0878	79.0617	91.1852	79.2099	52.7273	70.9636	59.0727	73.8038	75.9725	75.4389	89.8967	90.1721	92.926	82.537	82.3519	82.6481	73.1014	74.1159	73.087	88.1928	87.0396	92.9432	88.3649	90.5508	93.5972	82.9948	86.9191	95.5938	79.3191	83.7021	85.1489	65.1538	58.0769	62.9744	67.7761	66.4627	67.8209	88.5851	94.1487	102.59	58.729	61.3909	62.47	72.7578	72.9017
		-9	89.2083	91.2392	88.7952	74.321	64.321	67.3333	43.3818	54.8182	48.3091	48.2272	50.7401	50.7229	92.1687	94.2857	91.6695	49.2407	50.3519	47.7593	52.087	54.0145	53.4348	78.4682	78.7952	82.3064	70.0172	76.2134	70.4991	69.9656	69.8279	67.2461	61.0213	82.8723	60.8085	46.0769	47.0769	50.5385	59.4478	47.1493	51.5522	38.8333	69.1429	58.1667	53.0935	57.2662	49.5683	48.0096	51.6547
		-10	81.1015	78.3133	78.1067	38.9877	48.6173	40.0494	39.3455	48.2	39.7091	24.0103	41.4114	39.6386	73.6145	69.5009	75.938	34.6667	33.2407	26.8333	52.058	49.4058	48.3913	43.012	48.0551	52.3236	41.1704	51.2048	42.3752	42.9948	51.4114	45.3184	49.1064	52.6809	54.7447	38.0256	45.5897	47.359	45.7463	58.2537	48.5224	45.0238	57.8333	33.0714	31.1511	35.9233	33.5731	37.7938	34.5564
		-11	57.2806	60.895	50	54	35.6296	46.1975	29.6727	54.5455	31.7273	32.4096	34.2513	43.58	50.4131	50.1549	52.7194	25.2037	30.1852	22.963	48.3623	51.9855	51.7971	35.8864	44.3029	36.4372	37.7453	44.0792	43.1153	35.5766	40.4131	31.3425	34.8085	41.3404	37.2128	38.641	41.9744	42.3077	48.8955	43.3881	45.9104	28.4173	42.3261	28.5	14.1247	21.8945	14.4125	37.1223	37.0504
		-12	48.7091	53.0981	42.6678	21.0864	38.321	38.716	43.8545	46.6727	50.6	33.7522	35.2324	38.0379	38.8812	43.5112	40.3098	21.537	29.9259	27.7222	51.913	50.5652	48.7826	39.0706	39.5009	38.6919	39.8795	32.6506	39.9312	38.8468	31.704	29.8967	26.8936	51.9362	39.4043	33.8718	39.1795	44.2308	40.1343	53	55.3881	46.7381	53.5952	45	17.506	25.2758	17.0983	33.8129	39.4005
		-15	49.1566	44.3718	39.6041	47.5309	38.7901	35.358	36.4545	52.8	40.1818	37.1084	38.3821	39.6558	38.9673	40.809	44.8881	26.0556	29.4259	24.9444	39.3768	47.087	49.6957	37.9174	37.6936	52.117	42.2892	40.4819	43.012	29.6386	31.4458	35.9036	32.234	43.2979	31.3617	23.2308	32.9744	42.7436	46.1642	50.4179	40.0299	38.3933	50.8153	45.0952	21.7026	23.0695	21.3429	46.1631	42.446
	Supplementary Fig. 5d
			WT	S33A	H81A	N84A	N84T	Y92A	M115A	S118A	S118F	S118N	T184	W185A	F187A	F205A	W262A	F265A	L290A	R291A	T294A	T294S	Q297A	I298A
			93.3646	98.4092	99.1533	65.8215	98.8508	88.7898	103.377	122.032	115.997	119.984	72.6053	106.039	130.862	99.2892	102.538	106.019	101.129	88.6687	89.1588	94.8249	95.5843	104.118
			105.289	107.519	107.279	118.156	106.792	116.964	90.4512	115.335	106.826	116.972	115.707	90.9743	102.973	98.253	96.7599	90.9816	82.8632	103.685	88.7568	97.7728	110.436	129.248
			101.346	102.409	64.3911	109.684	105.504	120.697	114.386	104.095	96.2907	59.1063	92.9665	102.986	92.4474	95.8699	88.9676	90.7987	104.847	90.8197	94.969	92.26	105.459	130.356
		P values(versus WT)		0.5609	0.5144	0.9048	0.4348	0.4549	0.7419	0.0933	0.3947	0.9511	0.6547	>0.9999	0.5053	0.5799	0.4991	0.5441	0.652	0.3923	0.089	0.2603	0.5317	0.5009
[truncated: 19 more columns]

## Sheet: Fig.S7
	Supplementary Fig. 7
	Supplementary Fig. 7a
			WT			R133A			R250A			R308A
	log[PGF2α]
	-5	97.3016	100.889	101.794	21.5714	17.4429	18.0143	19.7	19.1429	19.5143	14.0714	10.1429	16.3857
	-6	92.746	98.6667	93.9365	20.7286	14.3714	13.2286	18.5714	21.1714	20.0143	11.4857	8.31429	6.44286
	-7	95.127	98.4603	96.3968	14.8857	14.2286	16.0286	14.0571	21.2429	16.4	6.9	6.17143	5.68571
	-8	91.3016	99.4444	87.4762	16.8571	14.1857	10.9143	16.7	20.6429	16.6286	8.14286	4.25714	3.95714
	-9	76.3333	86.1429	80.4444	17.5714	19.4286	13.5857	17.5857	17.8286	18.5571	6.31429	11.6857	5.31429
	-10	60.5238	72.7143	62.7619	9.92857	11.0143	11.5429	11.2571	14.4	13.0571	7.92857	8.42857	7.1
	-11	49.5238	56.9206	52.0635	5.42857	6.41429	3.41429	7.98571	6.11429	7.75714	14.1571	12.8143	12.3571
	-14	42.8095	48.6667	43.4286	0.271429	6.68571	6.05714	6.01429	5.68571	8.7	15.1571	13.7286	13.6429
	Supplementary Fig. 7b
			WT			L123A			L213A
	log[PGF2α]
	-5	97.3016	100.889	101.794	65.75	64.1333	64.2	49.2286	50.3714	48.8429
	-6	92.746	98.6667	93.9365	56.15	60.3333	58.1167	47.6286	47.7571	48.4429
	-7	95.127	98.4603	96.3968	57.0667	56.2667	56.3333	45.8286	48.8429	53.0571
	-8	91.3016	99.4444	87.4762	41.9667	29.3333	39.8167	40.1286	39.4714	38.7857
	-9	76.3333	86.1429	80.4444	13.3333	18.3	13.5667	15.5286	20.9	22.2571
	-10	60.5238	72.7143	62.7619	16.85	16.3833	22.15	3.78571	7.08571	8.08571
	-11	49.5238	56.9206	52.0635	11.7167	16.2	17.4833	7.3	5.65714	12.7286
	-14	42.8095	48.6667	43.4286	8.36667	7.76667	9.88333	-6.85714	1.91429	8.6
	Supplementary Fig. 7c
			WT			E132A			R133A			C134A
	log[PGF2α]
	-5	97.3016	100.889	101.794	29.25	28	34.4333	21.5714	17.4429	18.0143	49.7857	50.5	52.4286
	-6	92.746	98.6667	93.9365	34.25	24.8167	22.6667	20.7286	14.3714	13.2286	50.6143	45.5429	46.5143
	-7	95.127	98.4603	96.3968	27.25	27.6	25.4333	14.8857	14.2286	16.0286	42.4143	44.5571	51.1429
	-8	91.3016	99.4444	87.4762	26.35	22.5333	23.3333	16.8571	14.1857	10.9143	40.6429	42.3857	47.8571
	-9	76.3333	86.1429	80.4444	28.0833	20.2833	28.9167	17.5714	19.4286	13.5857	37.9571	40.8	41.6571
	-10	60.5238	72.7143	62.7619	20.7	14.5167	18.7333	9.92857	11.0143	11.5429	20.5857	21.8714	25.1571
	-11	49.5238	56.9206	52.0635	14.6667	10.9	12.3833	5.42857	6.41429	3.41429	17.9857	12.5571	14.2
	-14	42.8095	48.6667	43.4286	2.85	7.78333	8.1	0.271429	6.68571	6.05714	13.8143	14.3	16.8429
	Supplementary Fig. 7d
			WT			S62A			H244A			E246A
	log[PGF2α]
	-5	97.3016	100.889	101.794	28.4357	27.3143	26.2857	23	19	21.5667	28.4357	27.3143	26.2857
	-6	92.746	98.6667	93.9365	24.2429	27.7714	25.4286	20.8	16.8667	15.8667	24.2429	27.7714	25.4286
	-7	95.127	98.4603	96.3968	24.4357	26.5214	25.0429	19.4667	16.5333	22.5167	24.4357	26.5214	25.0429
	-8	91.3016	99.4444	87.4762	20.65	21.3786	21.0357	22.2333	15.8	21.5333	20.65	21.3786	21.0357
	-9	76.3333	86.1429	80.4444	16.5429	17.4143	15.0929	18.8333	13.6	18.7	16.5429	17.4143	15.0929
	-10	60.5238	72.7143	62.7619	2.1	4.69286	4.63571	13.7333	11.3833	10.6333	2.1	4.69286	4.63571
	-11	49.5238	56.9206	52.0635	3.47857	4.91429	0.557143	10.8	7.91667	7.75	3.47857	4.91429	0.557143
	-14	42.8095	48.6667	43.4286	2.48571	3.10714	2.75714	7.98333	13.85	7.48333	2.48571	3.10714	2.75714
	Supplementary Fig. 7e
		WT	S62A	L123A	E132A	R133A	C134A	L213A	H244A	E246A	Q250A	R308A
		93.3646	106.039	81.055	93.5229	96.0164	95.8836	88.4157	93.1748	97.8926	103.852	106.474
		105.289	90.9743	111.678	93.1421	99.3333	105.708	97.536	93.4626	91.821	119.39	105.761
		101.346	102.986	86.4941	93.9592	104.014	98.4082	93.4126	98.064	86.6501	105.097	100.166
	P values(versus WT)		>0.9999	0.1747	0.5293	0.1401	0.9622	>0.9999	0.1921	0.2588	0.1961	0.3635
